# Supplementary material for: High Prevalence and Varied Distribution of Antibiotic-Resistant Bacteria in the Rhizosphere and Rhizoplane of Citrus medica
Source: Microorganisms. 2022 Aug 25;10(9):1708. doi: 10.3390/microorganisms10091708 (PMC9501533; doi:10.3390/microorganisms10091708)
Supplement: Supplementary file 1 [file microorganisms-10-01708-s001.zip]

Archive with 2 entries (2 files):
- Figure S1..pdf
- table s1. taxanomic and antibiotic resistance information.xlsx
