# Supplementary material for: High Prevalence and Varied Distribution of Antibiotic-Resistant Bacteria in the Rhizosphere and Rhizoplane of Citrus medica
Source: Microorganisms. 2022 Aug 25;10(9):1708. doi: 10.3390/microorganisms10091708 (PMC9501533; doi:10.3390/microorganisms10091708)
Supplement: Supplementary file 1 [file microorganisms-10-01708-s001.zip › table s1. taxanomic and antibiotic resistance information.xlsx]

## Sheet: Sheet1
Table S1. Taxonomic distribution and antibiotic resistance profiles of the 174 bacterial isolates
Isolate name	Accession number of isolates	Origin	Information of the top hit in the EZBiocloud database
			Phylum	Class	Order	Family	Genus	Species	Strain (the superscript T denotes it is the type strain of the given species)	Accession number of strain	Similarity	Antibiotic resistance	Drug shorthand	Drug name
12-7-820-17	OP108638	Rhizoplane	Actinobacteria	Actinomycetia	Micrococcales	Micrococcaceae	Arthrobacter	Arthrobacter parietis	Arthrobacter parietis LMG 22281T	AJ639830	99.63	CL、CFZ、STR	AMP	Ampicillin
2-1-11	OP108640	Rhizoplane	Actinobacteria	Actinomycetia	Micrococcales	Micrococcaceae	Arthrobacter	Arthrobacter pascens	Arthrobacter pascens DSM 20545T	X80740	99.63	MEM、CL、CFZ、CTX、NAL、CIP	CTX	Cefotaxime
2-1-12	OP108641	Rhizoplane	Actinobacteria	Actinomycetia	Streptomycetales	Streptomycetaceae	Streptomyces	Streptomyces neopeptinius	Streptomyces neopeptinius KNF 2047T	EU258679	99.19	None	CFZ	Cefazolin
2-1-2	OP108646	Rhizoplane	Actinobacteria	Actinomycetia	Streptomycetales	Streptomycetaceae	Streptomyces	Streptomyces neopeptinius	Streptomyces neopeptinius KNF 2047T	EU258679	99.26	CTX、STR、NAL、CIP	MEM	Meropenem
2-1-20-1	OP108642	Rhizoplane	Actinobacteria	Actinomycetia	Streptomycetales	Streptomycetaceae	Streptomyces	Streptomyces cyaneochromogenes	Streptomyces cyaneochromogenes MK-45T	MG324360	99.55	AMP、CIP	GEN	Gentamicin
2-13-826-2	OP108647	Rhizoplane	Actinobacteria	Actinomycetia	Micrococcales	Micrococcaceae	Micrococcus	Micrococcus luteus	Micrococcus luteus NCTC 2665T	CP001628	99.7	CL、AMP、CFZ、CTX、CIP	AMK	Amikacin
2-1-4-1-3	OP108649	Rhizoplane	Actinobacteria	Actinomycetia	Streptomycetales	Streptomycetaceae	Streptomyces	Streptomyces neopeptinius	Streptomyces neopeptinius KNF 2047T	EU258679	99.27	MEM、CL、CFZ、STR	STR	Streptomycin
2-1-8	OP108650	Rhizoplane	Actinobacteria	Actinomycetia	Streptomycetales	Streptomycetaceae	Streptomyces	Streptomyces cyaneochromogenes	Streptomyces cyaneochromogenes MK-45T	MG324360	99.56	CL、CTX、STR、NAL	TET	Tetracycline
2-1-9	OP108652	Rhizoplane	Actinobacteria	Actinomycetia	Streptomycetales	Streptomycetaceae	Streptomyces	Streptomyces cyaneochromogenes	Streptomyces cyaneochromogenes MK-45T	MG324360	99.56	None	CHL	Chloramphenicol
2-2-22	OP108657	Rhizoplane	Actinobacteria	Actinomycetia	Streptomycetales	Streptomycetaceae	Streptomyces	Streptomyces neopeptinius	Streptomyces neopeptinius KNF 2047T	EU258679	99.24	CL、AMP、CTX、STR、NAL	FFC	Florfenicol
2-2-3	OP108659	Rhizoplane	Actinobacteria	Actinomycetia	Streptomycetales	Streptomycetaceae	Streptomyces	Streptomyces cyaneochromogenes	Streptomyces cyaneochromogenes MK-45T	MG324360	99.57	CL、CFZ、STR、	NAL	Nalidixic acid
2-3-16	OP108670	Rhizoplane	Actinobacteria	Actinomycetia	Streptomycetales	Streptomycetaceae	Streptomyces	Streptomyces bellus	Streptomyces nigra 452T	MG572975	100	CL、CFZ、STR、NAL、CIP	CIP	Ciprofloxacin
2-3-17	OP108671	Rhizoplane	Actinobacteria	Actinomycetia	Streptomycetales	Streptomycetaceae	Streptomyces	Streptomyces qaidamensis	Streptomyces qaidamensis S10T	CP015098	99.41	CFZ、STR、	CL	Polymyxin
2-3-21	OP108674	Rhizoplane	Actinobacteria	Actinomycetia	Cellulomonadales	Cellulomonadaceae	Cellulomonas	Cellulomonas algicola	Cellulomonas algicola TKZ-21T	LC361111	99.85	CFZ、CTX、NAL
2-3-7	OP108678	Rhizoplane	Actinobacteria	Actinomycetia	Streptomycetales	Streptomycetaceae	Streptomyces	Streptomyces cyaneochromogenes	Streptomyces cyaneochromogenes MK-45T	MG324360	99.55	CL、CFZ、STR、NAL、CIP
2-4-13	OP108679	Rhizoplane	Actinobacteria	Actinomycetia	Streptomycetales	Streptomycetaceae	Streptomyces	Streptomyces lydicamycinicus	Streptomyces lydicamycinicus NBRC 110027T	BBNO01000020	100	CFZ、CIP
3-1-17	OP108704	Rhizoplane	Actinobacteria	Actinomycetia	Streptomycetales	Streptomycetaceae	Streptomyces	Streptomyces cyaneochromogenes	Streptomyces cyaneochromogenes MK-45T	MG324360	99.56	None
3-2-17	OP108719	Rhizoplane	Actinobacteria	Actinomycetia	Streptomycetales	Streptomycetaceae	Streptomyces	Streptomyces wuyuanensis	Streptomyces wuyuanensis CGMCC 4.7042T	jgi.1085054	100	CL、AMP、CFZ、CTX、AMK、STR、、CHL、NAL、CIP
3-2-18	OP108720	Rhizoplane	Actinobacteria	Actinomycetia	Streptomycetales	Streptomycetaceae	Streptomyces	Streptomyces wuyuanensis	Streptomyces wuyuanensis CGMCC 4.7042T	jgi.1085054	100	STR
3-2-31	OP108725	Rhizoplane	Actinobacteria	Actinomycetia	Streptomycetales	Streptomycetaceae	Streptomyces	Streptomyces lydicamycinicus	Streptomyces violaceochromogenes NBRC 13100T	AB184312	99.85	CL、AMP、CFZ、CTX、STR、NAL
3-4-10	OP108734	Rhizoplane	Actinobacteria	Actinomycetia	Streptomycetales	Streptomycetaceae	Streptomyces	Streptomyces griseoruber	Streptomyces griseoruber NRRL B-1818T	LIQS01000280	99.2	MEM、CL、AMP、CFZ、CTX、GEN、STR、CHL、FFC、NAL、CIP
3-5-4	OP108742	Rhizoplane	Actinobacteria	Actinomycetia	Streptomycetales	Streptomycetaceae	Streptomyces	Streptomyces lydicamycinicus	Streptomyces lydicamycinicus NBRC 110027T	BBNO01000020	100	CL、AMP、CFZ、CTX、STR、CHL、NAL
3-6-13	OP108747	Rhizoplane	Actinobacteria	Actinomycetia	Streptomycetales	Streptomycetaceae	Streptomyces	Streptomyces collinus	Streptomyces lydicamycinicus NBRC 110027T	BBNO01000020	100	None
3-6-3	OP108749	Rhizoplane	Actinobacteria	Actinomycetia	Streptomycetales	Streptomycetaceae	Streptomyces	Streptomyces wuyuanensis	Streptomyces wuyuanensis CGMCC 4.7042T	jgi.1085054	100	CL、AMP、CTX、STR、NAL
3-9-9-3	OP108759	Rhizoplane	Actinobacteria	Actinomycetia	Propionibacteriales	Nocardioidaceae	Nocardioides	Nocardioides cavernae	Nocardioides cavernae YIM A1136T	KX815990	99.2	None
4-9-9	OP108781	Rhizoplane	Actinobacteria	Actinomycetia	Micrococcales	Micrococcaceae	Arthrobacter	Arthrobacter pascens	Arthrobacter pascens DSM 20545T	X80740	99.93	None
9-12-821-2	OP108810	Rhizoplane	Actinobacteria	Actinomycetia	Mycobacteriales	Mycobacteriaceae	Mycolicibacterium	Mycolicibacterium moriokaense	Mycolicibacterium moriokaense CIP 105393T	MVIB01000067	98.98	None
2-2-1r	OP108656	Rhizosphere	Actinobacteria	Actinomycetia	Streptomycetales	Streptomycetaceae	Streptomyces	Streptomyces cyaneochromogenes	Streptomyces cyaneochromogenes MK-45T	MG324360	99.56	CL、AMP、CFZ、CTX、STR、NAL
2-3-1r	OP108673	Rhizosphere	Actinobacteria	Actinomycetia	Streptomycetales	Streptomycetaceae	Streptomyces	Streptomyces cyaneochromogenes	Streptomyces cyaneochromogenes MK-45T	MG324360	99.55	CL、CIP
3-1-11r	OP108701	Rhizosphere	Actinobacteria	Actinomycetia	Streptomycetales	Streptomycetaceae	Streptomyces	Streptomyces cyaneochromogenes	Streptomyces cyaneochromogenes MK-45T	MG324360	99.56	CL、CFZ、STR、NAL
3-1-12r	OP108702	Rhizosphere	Actinobacteria	Actinomycetia	Streptomycetales	Streptomycetaceae	Streptomyces	Streptomyces lydicamycinicus	Streptomyces lydicamycinicus NBRC 110027T	BBNO01000020	100	CL、CFZ、STR、CHL、NAL
3-1-5r	OP108713	Rhizosphere	Actinobacteria	Actinomycetia	Streptomycetales	Streptomycetaceae	Streptomyces	Streptomyces lydicamycinicus	Streptomyces lydicamycinicus NBRC 110027T	BBNO01000020	100	CL、CFZ、CHL、FFC
3-3-6r	OP108731	Rhizosphere	Actinobacteria	Actinomycetia	Streptomycetales	Streptomycetaceae	Streptomyces	Streptomyces collinus	Streptomyces collinus NBRC 12759T	AB184123	99.86	STR、CIP
3-3-8r	OP108732	Rhizosphere	Actinobacteria	Actinomycetia	Streptomycetales	Streptomycetaceae	Streptomyces	Streptomyces cyaneochromogenes	Streptomyces cyaneochromogenes MK-45T	MG324360	99.56	CL、STR
3-4-10r	OP108735	Rhizosphere	Actinobacteria	Actinomycetia	Streptomycetales	Streptomycetaceae	Streptomyces	Streptomyces neopeptinius	Streptomyces neopeptinius KNF 2047T	EU258679	99.28	CL、AMP、CFZ、CTX、STR、NAL
4-1-2r	OP108761	Rhizosphere	Actinobacteria	Actinomycetia	Micrococcales	Micrococcaceae	Arthrobacter	Arthrobacter pascens	Arthrobacter pascens DSM 20545T	X80740	99.85	MEM、CL、CTX、CFZ、NAL
5-2-826-6r	OP108783	Rhizosphere	Actinobacteria	Actinomycetia	Micrococcales	Micrococcaceae	Kocuria	Kocuria rhizophila	Kocuria rhizophila TA68T	RCOM01000116	99.65	CL、AMP、CFZ、CTX、CIP
5-7-826-5r	OP108786	Rhizosphere	Actinobacteria	Actinomycetia	Micrococcales	Micrococcaceae	Kocuria	Kocuria rhizophila	Kocuria rhizophila TA68T	RCOM01000116	99.85	CL、CFZ、CTX、NAL、CIP
5-8-824-1r	OP108787	Rhizosphere	Actinobacteria	Actinomycetia	Mycobacteriales	Gordoniaceae	Gordonia	Gordonia caeni	Gordonia caeni MJ32T	GQ253122	99.93	TET、NAL
6-4-7r	OP108792	Rhizosphere	Actinobacteria	Actinomycetia	Micrococcales	Micrococcaceae	Pseudarthrobacter	Pseudarthrobacter oxydans	Pseudarthrobacter oxydans DSM 20119T	X83408	99.49	MEM、CFZ、CTX、FFC、NAL、CIP
4-6-9r	OP108775	Rhizosphere	Bacteroidetes	Chitinophagia	Chitinophagales	Chitinophagaceae	Chitinophaga	Chitinophaga humicola	Chitinophaga humicola Ktm-2T	MF405103	96.62	MEM、CL、CFZ、CTX、GEN、STR
2-13-91-3	OP108648	Rhizoplane	Firmicutes	Bacilli	Bacillales	Bacillaceae	Bacillus	Bacillus safensis	Bacillus safensis subsp. safensis FO-36bT	ASJD01000027	100	CL、CFZ、CIP
2-5-1	OP108684	Rhizoplane	Firmicutes	Bacilli	Bacillales	Bacillaceae	Gottfriedia	Gottfriedia sp.	Gottfriedia sp. OV186	QAXY01000018	99.86	None
2-8-822-14	OP108699	Rhizoplane	Firmicutes	Bacilli	Bacillales	Bacillaceae	Bacillus	Bacillus paramycoides	Bacillus paramycoides NH24A2T	MAOI01000012	99.93	CL、CFZ、CTX、GEN、STR、CHL、CIP
3-1-1	OP108705	Rhizoplane	Firmicutes	Bacilli	Bacillales	Bacillaceae	Priestia	Priestia aryabhattai	Priestia aryabhattai B8W22T	EF114313	100	CL、CFZ、CTX、CHL、FFC
3-1-25	OP108708	Rhizoplane	Firmicutes	Bacilli	Bacillales	Paenibacillaceae	Paenibacillus	Paenibacillus chitinolyticus	Paenibacillus chitinolyticus NBRC 15660T	BBJT01000029	99.36	CFZ、CTX、STR、NAL
3-2-28	OP108723	Rhizoplane	Firmicutes	Bacilli	Bacillales	Bacillaceae	Priestia	Rhizobium mesosinicum	Priestia megaterium NBRC 15308T	JJMH01000057	99.93	None
6-9-7	OP108806	Rhizoplane	Firmicutes	Bacilli	Bacillales	Bacillaceae	Bacillus	Bacillus siamensis	Bacillus siamensis KCTC 13613T	AJVF01000043	99.65	None
2-2-7r	OP108665	Rhizosphere	Firmicutes	Bacilli	Bacillales	Bacillaceae	Priestia	Bacillus aryabhattai	Priestia aryabhattai B8W22T	EF114313	100	CL
3-1-8r	OP108715	Rhizosphere	Firmicutes	Bacilli	Bacillales	Bacillaceae	Bacillus	Bacillus safensis	Bacillus safensis subsp. safensis FO-36bT	ASJD01000027	100	CL、CFZ、CTX
3-2-5r	OP108726	Rhizosphere	Firmicutes	Bacilli	Bacillales	Bacillaceae	Priestia	Bacillus aryabhattai	Priestia aryabhattai B8W22T	EF114313	100	None
3-9-813-3r	OP108758	Rhizosphere	Firmicutes	Bacilli	Bacillales	Alicyclobacillaceae	Alicyclobacillus	Alicyclobacillus acidoterrestris	Alicyclobacillus acidoterrestris ATCC 49025T	AURB01000138	100	MEM、CL、AMP、CFZ、CTX、GEN、STR、TET、FFC、NAL、CIP
7-4-11r	OP108807	Rhizosphere	Firmicutes	Bacilli	Bacillales	Planococcaceae	Psychrobacillus	Psychrobacillus soli	Psychrobacillus soli NHI-2T	KJ956929	98.84	CL
10-9-7	OP108637	Rhizoplane	Proteobacteria	Alphaproteobacteria	Rhizobiales	Phyllobacteriaceae	Mesorhizobium	Mesorhizobium thiogangeticum	Mesorhizobium thiogangeticum SJTT	AJ864462	98.21	NAL
2-1-10	OP108639	Rhizoplane	Proteobacteria	Alphaproteobacteria	Rhizobiales	Rhizobiaceae	Ensifer	Ensifer adhaerens	Ensifer adhaerens Casida AT	JNAE01000171	99.85	CTX、STR、NAL、CIP
2-1-21	OP108643	Rhizoplane	Proteobacteria	Alphaproteobacteria	Rhizobiales	Rhizobiaceae	Ensifer	Ensifer sesbaniae	Ensifer sesbaniae CCBAU 65729T	JF834143	99.49	CFZ、CTX、STR、NAL、CIP
2-1-22	OP108644	Rhizoplane	Proteobacteria	Alphaproteobacteria	Rhizobiales	Rhizobiaceae	Ensifer	Ensifer adhaerens	Ensifer adhaerens Casida AT	JNAE01000171	99.92	CTX、STR、NAL
2-1-23	OP108645	Rhizoplane	Proteobacteria	Alphaproteobacteria	Rhizobiales	Rhizobiaceae	Ensifer	Ensifer adhaerens	Ensifer adhaerens Casida AT	JNAE01000171	99.85	CTX、NAL、CIP
2-1-9-1	OP108651	Rhizoplane	Proteobacteria	Alphaproteobacteria	Rhizobiales	Rhizobiaceae	Ensifer	Ensifer adhaerens	Ensifer adhaerens Casida AT	JNAE01000171	99.85	STR、TET
2-2-13	OP108653	Rhizoplane	Proteobacteria	Alphaproteobacteria	Rhizobiales	Rhizobiaceae	Ensifer	Ensifer adhaerens	Ensifer adhaerens Casida AT	LNQB01000024	99.85	NAL
2-2-14	OP108654	Rhizoplane	Proteobacteria	Alphaproteobacteria	Rhizobiales	Rhizobiaceae	Ensifer	Ensifer morelensis	Ensifer morelensis Lc04T	AY024335	99.63	CL、CFZ、STR
2-2-16	OP108655	Rhizoplane	Proteobacteria	Alphaproteobacteria	Rhizobiales	Rhizobiaceae	Ensifer	Ensifer adhaerens	Ensifer adhaerens Casida AT	JNAE01000171	98.92	MEM、CL、AMP、CTX、GEN、STR、CHL、NAL、CIP
2-2-2	OP108658	Rhizoplane	Proteobacteria	Alphaproteobacteria	Rhizobiales	Rhizobiaceae	Ensifer	Ensifer adhaerens	Ensifer adhaerens Casida AT	JNAE01000171	99.85	None
2-2-4	OP108660	Rhizoplane	Proteobacteria	Gammaproteobacteria	Pseudomonadales	Pseudomonadaceae	Pseudomonas	Pseudomonas putida	Pseudomonas putida NBRC 14164T	AP013070	99.85	MEM、AMP、CTX、CHL、FFC
2-2-6	OP108663	Rhizoplane	Proteobacteria	Alphaproteobacteria	Rhizobiales	Rhizobiaceae	Ensifer	Ensifer sesbaniae	Ensifer morelensis Lc04T	AY024335	99.62	AMP、CFZ、STR、NAL、CIP
2-2-7-1	OP108664	Rhizoplane	Proteobacteria	Alphaproteobacteria	Rhizobiales	Rhizobiaceae	Ensifer	Ensifer adhaerens	Ensifer adhaerens Casida AT	JNAE01000171	99.85	CTX、STR、CHL、NAL
2-2-9	OP108666	Rhizoplane	Proteobacteria	Alphaproteobacteria	Caulobacterales	Caulobacteraceae	Brevundimonas	Brevundimonas diminuta	Brevundimonas diminuta ATCC 11568T	GL883089	99.92	MEM、AMP
2-3-10	OP108667	Rhizoplane	Proteobacteria	Alphaproteobacteria	Rhizobiales	Rhizobiaceae	Ensifer	Ensifer adhaerens	Ensifer adhaerens Casida AT	JNAE01000171	99.92	CL、CFZ、CTX、CHL、NAL
2-3-13	OP108668	Rhizoplane	Proteobacteria	Alphaproteobacteria	Rhizobiales	Rhizobiaceae	Rhizobium	Rhizobium yantingense	Rhizobium yantingense H66T	KC934840	99.61	MEM、CL、AMP、CFZ、CTX、CHL、FFC、NAL
2-3-15	OP108669	Rhizoplane	Proteobacteria	Gammaproteobacteria	Pseudomonadales	Pseudomonadaceae	Pseudomonas	Pseudomonas sp.	Pseudomonas sp. A214	LT707062	99.85	STR
2-3-18	OP108672	Rhizoplane	Proteobacteria	Alphaproteobacteria	Rhizobiales	Rhizobiaceae	Rhizobium	Rhizobium sp.	Rhizobium sp. CF122	AKKA01000125	100	AMP、
2-3-2	OP108675	Rhizoplane	Proteobacteria	Alphaproteobacteria	Rhizobiales	Rhizobiaceae	Ensifer	Ensifer adhaerens	Ensifer adhaerens Casida AT	JNAE01000171	99.93	AMP、CFZ、CTX、STR、CHL、NAL
2-3-4	OP108676	Rhizoplane	Proteobacteria	Alphaproteobacteria	Rhizobiales	Rhizobiaceae	Rhizobium	Rhizobium yantingense	Rhizobium yantingense H66T	KC934840	99.62	None
2-3-5	OP108677	Rhizoplane	Proteobacteria	Alphaproteobacteria	Rhizobiales	Rhizobiaceae	Rhizobium	Rhizobium yantingense	Rhizobium yantingense H66T	KC934840	99.62	CL
2-4-3	OP108680	Rhizoplane	Proteobacteria	Gammaproteobacteria	Pseudomonadales	Pseudomonadaceae	Pseudomonas	Pseudomonas vancouverensis	Pseudomonas vancouverensis ATCC 700688T	AJ011507	99.93	CL、CFZ、CTX、STR、NAL
2-4-7	OP108682	Rhizoplane	Proteobacteria	Alphaproteobacteria	Rhizobiales	Rhizobiaceae	Ensifer	Ensifer adhaerens	Ensifer adhaerens Casida AT	JNAE01000171	99.92	AMP、CFZ、CTX、CHL、FFC
2-5-10	OP108683	Rhizoplane	Proteobacteria	Alphaproteobacteria	Rhizobiales	Rhizobiaceae	Rhizobium	Rhizobium subbaraonis	Rhizobium subbaraonis JC85T	OBQD01000060	99.25	None
2-5-6	OP108685	Rhizoplane	Proteobacteria	Alphaproteobacteria	Caulobacterales	Caulobacteraceae	Brevundimonas	Brevundimonas vesicularis	Brevundimonas vesicularis NBRC 12165T	BCWM01000033	99.39	MEM、CL、CFZ、NAL、CIP
2-6-2	OP108689	Rhizoplane	Proteobacteria	Alphaproteobacteria	Rhizobiales	Rhizobiaceae	Ensifer	Ensifer adhaerens	Ensifer adhaerens Casida AT	JNAE01000171	99.85	CL、AMP、CTX、STR、NAL、CIP
2-7-1	OP108690	Rhizoplane	Proteobacteria	Gammaproteobacteria	Pseudomonadales	Pseudomonadaceae	Pseudomonas	Pseudomonas atacamensis	Pseudomonas atacamensis M7D1T	SSBS01000008	99.93	MEM、CL、AMP、CFZ、CTX、GEN、AMK、STR、TET、CHL、FFC、NAL、CIP
2-7-5	OP108691	Rhizoplane	Proteobacteria	Alphaproteobacteria	Rhizobiales	Rhizobiaceae	Ensifer	Ensifer adhaerens	Ensifer adhaerens Casida AT	JNAE01000171	100	CL、AMP、CFZ、CTX、STR、CHL、NAL
2-7-6	OP108692	Rhizoplane	Proteobacteria	Alphaproteobacteria	Rhizobiales	Rhizobiaceae	Rhizobium	Rhizobium yantingense	Rhizobium yantingense H66T	KC934840	99.63	CL、AMP、CFZ、CTX、STR、CHL、FFC、NAL、
2-7-8	OP108693	Rhizoplane	Proteobacteria	Alphaproteobacteria	Rhizobiales	Rhizobiaceae	Rhizobium	Rhizobium altiplani	Rhizobium altiplani BR10423T	LNCD01000038	99.7	CL、AMP、CFZ、CTX、STR、CHL、FFC、NAL
2-7-9	OP108694	Rhizoplane	Proteobacteria	Alphaproteobacteria	Rhizobiales	Rhizobiaceae	Rhizobium	Rhizobium altiplani	Rhizobium altiplani BR10423T	LNCD01000038	99.55	CL、AMP、CFZ、CTX、STR、NAL
2-8-1	OP108695	Rhizoplane	Proteobacteria	Alphaproteobacteria	Rhizobiales	Rhizobiaceae	Agrobacterium	Agrobacterium radiobacter	Agrobacterium radiobacter ATCC 19358T	AJ389904	100	MEM、CL、AMP、CFZ、CTX、GEN、AMK、STR、TET、CHL、FFC、NAL、CIP
2-8-4	OP108697	Rhizoplane	Proteobacteria	Alphaproteobacteria	Rhizobiales	Rhizobiaceae	Ensifer	Ensifer morelensis	Ensifer morelensis Lc04T	AY024335	99.7	CFZ、CL、STR、CHL
2-8-821-12	OP108698	Rhizoplane	Proteobacteria	Gammaproteobacteria	Moraxellales	Moraxellaceae	Moraxella_g2	Moraxella osloensis	Moraxella osloensis CCUG 350T	CP014234	99.07	None
3-1-15	OP108703	Rhizoplane	Proteobacteria	Alphaproteobacteria	Rhizobiales	Rhizobiaceae	Ensifer	Ensifer sesbaniae	Ensifer sesbaniae CCBAU 65729T	JF834143	100	CFZ、STR、NAL
3-1-24	OP108707	Rhizoplane	Proteobacteria	Alphaproteobacteria	Rhizobiales	Rhizobiaceae	Rhizobium	Rhizobium mesosinicum	Rhizobium mesosinicum CCBAU 25010T	DQ100063	99.55	None
3-1-24-1	OP108706	Rhizoplane	Proteobacteria	Alphaproteobacteria	Rhizobiales	Rhizobiaceae	Rhizobium	Rhizobium mesosinicum	Rhizobium mesosinicum CCBAU 25010T	DQ100063	99.55	STR、CHL
3-13-1	OP108709	Rhizoplane	Proteobacteria	Alphaproteobacteria	Rhizobiales	Rhizobiaceae	Ensifer	Ensifer sesbaniae	Ensifer sesbaniae CCBAU 65729T	JF834143	99.78	CTX
3-1-5	OP108712	Rhizoplane	Proteobacteria	Alphaproteobacteria	Rhizobiales	Rhizobiaceae	Ensifer	Ensifer morelensis	Ensifer morelensis Lc04T	AY024335	99.63	None
3-1-6	OP108714	Rhizoplane	Proteobacteria	Alphaproteobacteria	Rhizobiales	Rhizobiaceae	Rhizobium	Rhizobium sp.	Rhizobium sp. CF122	AKKA01000125	99.85	MEM、CL、AMP、CFZ、CTX、AMK、STR、CHL、FFC、NAL
3-2-12	OP108717	Rhizoplane	Proteobacteria	Alphaproteobacteria	Rhizobiales	Rhizobiaceae	Ensifer	Ensifer adhaerens	Ensifer adhaerens Casida AT	JNAE01000171	99.85	MEM、CL、AMP、CFZ、CTX、STR、CHL、FFC、NAL、CIP
3-2-15	OP108718	Rhizoplane	Proteobacteria	Alphaproteobacteria	Rhizobiales	Rhizobiaceae	Ensifer	Ensifer adhaerens	Ensifer adhaerens Casida AT	JNAE01000171	99.55	STR
3-2-26	OP108722	Rhizoplane	Proteobacteria	Alphaproteobacteria	Rhizobiales	Rhizobiaceae	Ensifer	Ensifer adhaerens	Ensifer adhaerens Casida AT	JNAE01000171	99.85	CFZ、CTX、STR、CHL、NAL
3-2-6-15	OP108727	Rhizoplane	Proteobacteria	Alphaproteobacteria	Rhizobiales	Rhizobiaceae	Rhizobium	Rhizobium mesosinicum	Rhizobium mesosinicum CCBAU 25010T	DQ100063	99.55	None
3-3-12	OP108729	Rhizoplane	Proteobacteria	Alphaproteobacteria	Rhizobiales	Rhizobiaceae	Ensifer	Ensifer meliloti	Ensifer meliloti LMG 6133T	X67222	99.93	None
3-3-9	OP108733	Rhizoplane	Proteobacteria	Alphaproteobacteria	Rhizobiales	Rhizobiaceae	Rhizobium	Rhizobium subbaraonis	Rhizobium subbaraonis JC85T	OBQD01000060	99.25	MEM、CL、AMP、CFZ、CTX、STR、、CHL、NAL、CIP
3-5-11	OP108739	Rhizoplane	Proteobacteria	Alphaproteobacteria	Rhizobiales	Rhizobiaceae	Rhizobium	Rhizobium alamii	Rhizobium alamii GBV016T	AM931436	99.48	AMP
3-5-15	OP108740	Rhizoplane	Proteobacteria	Gammaproteobacteria	Pseudomonadales	Pseudomonadaceae	Pseudomonas	Pseudomonas sp.	Pseudomonas sp. NBRC 106553	AP013068	98.92	STR
3-5-7	OP108745	Rhizoplane	Proteobacteria	Alphaproteobacteria	Rhizobiales	Rhizobiaceae	Rhizobium	Rhizobium mongolense	Rhizobium mongolense subsp. loessense CGMCC 1.3401T	jgi.1041465	100	None
3-6-1	OP108748	Rhizoplane	Proteobacteria	Alphaproteobacteria	Rhizobiales	Rhizobiaceae	Rhizobium	Rhizobium sp.	Rhizobium sp. CF122	AKKA01000125	99.7	CL、STR、CHL、NAL、CIP
3-6-11	OP108746	Rhizoplane	Proteobacteria	Betaproteobacteria	Burkholderiales	Ralstonia_f	Cupriavidus	Cupriavidus sp.	Cupriavidus sp. X32	CP038635	100	CL、AMP、CTX、STR、NAL
3-6-5	OP108750	Rhizoplane	Proteobacteria	Alphaproteobacteria	Rhizobiales	Phyllobacteriaceae	Phyllobacterium	Phyllobacterium brassicacearum	Phyllobacterium brassicacearum STM 196T	AY785319	99.55	CL、CFZ、STR、CHL、NAL、CIP
3-6-8-1	OP108752	Rhizoplane	Proteobacteria	Alphaproteobacteria	Rhizobiales	Rhizobiaceae	Neorhizobium	Neorhizobium tomejilense	Neorhizobium tomejilense T17_20T	PVBG01000052	99.7	CL、CFZ、CTX、CHL
3-6-9	OP108753	Rhizoplane	Proteobacteria	Alphaproteobacteria	Rhizobiales	Rhizobiaceae	Ensifer	Ensifer sesbaniae	Ensifer sesbaniae CCBAU 65729T	JF834143	100	CL、AMP、CTX、STR、NAL
3-7-10	OP108754	Rhizoplane	Proteobacteria	Betaproteobacteria	Burkholderiales	Comamonadaceae	Variovorax	Variovorax soli	Variovorax soli NBRC 106424T	BCUU01000176	99.5	CFZ
3-7-3	OP108755	Rhizoplane	Proteobacteria	Alphaproteobacteria	Sphingomonadales	Sphingomonadaceae	Sphingomonas	Sphingomonas sp.	Sphingomonas sp. UNC305MFCol5.2	JOOE01000006	98.07	MEM、CL、AMP、CFZ、CTX、AMK、STR、CHL、FFC、NAL、CIP
3-8-2	OP108756	Rhizoplane	Proteobacteria	Alphaproteobacteria	Rhizobiales	Rhizobiaceae	Rhizobium	Rhizobium sp.	Rhizobium sp. CF122	AKKA01000125	99.55	CL、CHL、NAL
4-1-13	OP108760	Rhizoplane	Proteobacteria	Alphaproteobacteria	Rhizobiales	Rhizobiaceae	Ensifer	Ensifer meliloti	Ensifer meliloti LMG 6133T	X67222	99.93	MEM、AMP、CFZ、AMK、CHL、FFC、NAL、CIP
4-1-4	OP108763	Rhizoplane	Proteobacteria	Alphaproteobacteria	Rhizobiales	Rhizobiaceae	Rhizobium	Rhizobium yantingense	Rhizobium yantingense H66T	KC934840	99.62	CL、AMP、CFZ、CHL、NAL
4-2-1	OP108765	Rhizoplane	Proteobacteria	Alphaproteobacteria	Rhizobiales	Rhizobiaceae	Pararhizobium	Pararhizobium giardinii	Pararhizobium giardinii H152T	ARBG01000149	100	MEM、CL、AMP、CFZ、AMK、NAL
4-2-19	OP108764	Rhizoplane	Proteobacteria	Alphaproteobacteria	Rhizobiales	Rhizobiaceae	Ensifer	Ensifer fredii	Ensifer fredii NBRC 14780T	BJNI01000207	99.7	MEM、CL、CFZ、GEN、AMK、CHL、FFC、NAL、CIP
4-2-20	OP108766	Rhizoplane	Proteobacteria	Alphaproteobacteria	Rhizobiales	Rhizobiaceae	Rhizobium	Rhizobium subbaraonis	Rhizobium subbaraonis JC85T	OBQD01000060	99.25	AMP、AMK、NAL
4-3-20	OP108767	Rhizoplane	Proteobacteria	Alphaproteobacteria	Rhizobiales	Phyllobacteriaceae	Phyllobacterium	Streptomyces neopeptinius	Phyllobacterium brassicacearum STM 196T	AY785319	99.55	CFZ、NAL
4-4-12	OP108769	Rhizoplane	Proteobacteria	Betaproteobacteria	Burkholderiales	Ralstonia_f	Cupriavidus	Cupriavidus sp.	Cupriavidus sp. DTP0602	CP006668	99.64	MEM、AMP
4-4-2	OP108770	Rhizoplane	Proteobacteria	Alphaproteobacteria	Rhizobiales	Rhizobiaceae	Ensifer	Ensifer mexicanus	Ensifer mexicanus ITTG R7T	DQ411930	99.7	None
4-6-14	OP108772	Rhizoplane	Proteobacteria	Alphaproteobacteria	Rhizobiales	Rhizobiaceae	Pararhizobium	Pararhizobium giardinii	Pararhizobium giardinii H152T	ARBG01000149	99.93	MEM、CFZ、CTX、AMK、CHL
4-6-6	OP108773	Rhizoplane	Proteobacteria	Alphaproteobacteria	Rhizobiales	Rhizobiaceae	Rhizobium	Rhizobium yanglingense	Rhizobium yanglingense SH 22623T	AF003375	99.85	AMP、CFZ、CHL、NAL
4-6-7	OP108774	Rhizoplane	Proteobacteria	Alphaproteobacteria	Rhizobiales	Rhizobiaceae	Ensifer	Ensifer fredii	Ensifer fredii NBRC 14780T	BJNI01000207	100	CL、AMP、CFZ、GEN、AMK、CHL
4-7-2	OP108776	Rhizoplane	Proteobacteria	Gammaproteobacteria	Lysobacterales	Lysobacteraceae	Pseudoxanthomonas	Pseudoxanthomonas arseniciresistens	Pseudoxanthomonas arseniciresistens KAs 5-3T	MN685193	99.64	None
4-8-3	OP108777	Rhizoplane	Proteobacteria	Alphaproteobacteria	Rhizobiales	Rhizobiaceae	Rhizobium	Rhizobium mongolense	Rhizobium mongolense subsp. loessense CGMCC 1.3401T	jgi.1041465	100	CL、CFZ、CTX、GEN、AMK、STR、CHL、NAL
4-8-7	OP108778	Rhizoplane	Proteobacteria	Alphaproteobacteria	Rhizobiales	Nitrobacteraceae	Bradyrhizobium	Bradyrhizobium algeriense	Bradyrhizobium algeriense RST89T	FJ546419	100	None
4-8-8	OP108779	Rhizoplane	Proteobacteria	Alphaproteobacteria	Rhizobiales	Phyllobacteriaceae	Phyllobacterium	Phyllobacterium brassicacearum	Phyllobacterium brassicacearum STM 196T	AY785319	99.12	MEM、AMP、CFZ、CTX、GEN、STR、TET
4-9-8	OP108780	Rhizoplane	Proteobacteria	Alphaproteobacteria	Rhizobiales	Phyllobacteriaceae	Phyllobacterium	Phyllobacterium brassicacearum	Phyllobacterium brassicacearum STM 196T	AY785319	99.41	None
5-9-11	OP108788	Rhizoplane	Proteobacteria	Betaproteobacteria	Burkholderiales	Oxalobacteraceae	Massilia	Massilia haematophila	Massilia haematophila CCUG 38318T	AM774589	98.45	None
5-9-3	OP108789	Rhizoplane	Proteobacteria	Alphaproteobacteria	Caulobacterales	Caulobacteraceae	Brevundimonas	Brevundimonas diminuta	Brevundimonas diminuta ATCC 11568T	GL883089	99.92	MEM、CL、AMP、CFZ、CTX、GEN、STR、NAL、CIP
5-9-9	OP108790	Rhizoplane	Proteobacteria	Alphaproteobacteria	Caulobacterales	Caulobacteraceae	Brevundimonas	Brevundimonas diminuta	Brevundimonas diminuta ATCC 11568T	GL883089	99.92	MEM、CL、AMP、CFZ、CTX、GEN、STR、NAL、CIP
6-5-9	OP108798	Rhizoplane	Proteobacteria	Gammaproteobacteria	Lysobacterales	Lysobacteraceae	Pseudoxanthomonas	Pseudoxanthomonas sacheonensis	Pseudoxanthomonas sacheonensis BD-c54T	EF575564	99.71	NAL
6-7-4	OP108802	Rhizoplane	Proteobacteria	Gammaproteobacteria	Lysobacterales	Lysobacteraceae	Lysobacter	Lysobacter pedocola	Lysobacter pedocola IPC6T	KT630892	99.93	CL、CFZ、CHL
6-8-7	OP108805	Rhizoplane	Proteobacteria	Alphaproteobacteria	Rhizobiales	Nitrobacteraceae	Bradyrhizobium	Bradyrhizobium algeriense	Bradyrhizobium algeriense RST89T	FJ546419	100	None
2-2-4r	OP108661	Rhizosphere	Proteobacteria	Gammaproteobacteria	Pseudomonadales	Pseudomonadaceae	Pseudomonas	Pseudomonas putida	Pseudomonas putida NBRC 14164T	AP013070	99.85	CL、AMP、CFZ、STR、CIP
2-2-5r	OP108662	Rhizosphere	Proteobacteria	Gammaproteobacteria	Pseudomonadales	Pseudomonadaceae	Pseudomonas	Pseudomonas putida	Pseudomonas putida NBRC 14164T	AP013070	99.78	MEM、CL、AMP、CTX、STR、CHL、FFC、NAL、CIP
2-4-5r	OP108681	Rhizosphere	Proteobacteria	Alphaproteobacteria	Rhodobacterales	Rhodobacteraceae	Paracoccus	Paracoccus yeei	Paracoccus yeei ATCC BAA-599T	JHWH01000002	100	None
2-5-822-24r	OP108686	Rhizosphere	Proteobacteria	Gammaproteobacteria	Moraxellales	Moraxellaceae	Acinetobacter	Acinetobacter radioresistens	Acinetobacter radioresistens DSM 6976T	BAGY01000082	99.93	TET、CHL、FFC
2-5-822-25r	OP108687	Rhizosphere	Proteobacteria	Betaproteobacteria	Burkholderiales	Oxalobacteraceae	Massilia	Massilia suwonensis	Massilia suwonensis 5414S-25T	FJ969487	99.2	None
2-6-1r	OP108688	Rhizosphere	Proteobacteria	Gammaproteobacteria	Lysobacterales	Lysobacteraceae	Pseudoxanthomonas	Pseudoxanthomonas arseniciresistens	Pseudoxanthomonas arseniciresistens KAs 5-3T	MN685193	99.57	CTX、STR
2-8-2r	OP108696	Rhizosphere	Proteobacteria	Alphaproteobacteria	Rhizobiales	Rhizobiaceae	Ensifer	Ensifer saheli	Ensifer saheli LMG 7837T	LNQB01000024	99.7	STR
3-10-1r	OP108700	Rhizosphere	Proteobacteria	Alphaproteobacteria	Rhizobiales	Rhizobiaceae	Ensifer	Ensifer adhaerens	Ensifer adhaerens Casida AT	JNAE01000171	99.85	None
3-14-91-2r	OP108710	Rhizosphere	Proteobacteria	Alphaproteobacteria	Sphingomonadales	Sphingomonadaceae	Sphingomonas	Sphingomonas glacialis	Sphingomonas glacialis C16yT	GQ253122	98.94	MEM、CL、AMP、CFZ、GEN、STR、TET、NAL、CIP
3-1-4r	OP108711	Rhizosphere	Proteobacteria	Alphaproteobacteria	Rhizobiales	Rhizobiaceae	Ensifer	Ensifer adhaerens	Ensifer adhaerens Casida AT	JNAE01000171	99.85	CFZ、CHL
3-1-9r	OP108716	Rhizosphere	Proteobacteria	Alphaproteobacteria	Rhizobiales	Rhizobiaceae	Ensifer	Ensifer adhaerens	Ensifer adhaerens Casida AT	JNAE01000171	99.85	CL、AMP、CFZ、CTX、STR、CHL、NAL
3-2-1r	OP108721	Rhizosphere	Proteobacteria	Alphaproteobacteria	Rhizobiales	Phyllobacteriaceae	Phyllobacterium	Phyllobacterium brassicacearum	Phyllobacterium brassicacearum STM 196T	AY785319	99.55	STR
3-2-2r	OP108724	Rhizosphere	Proteobacteria	Alphaproteobacteria	Rhizobiales	Rhizobiaceae	Ensifer	Ensifer sesbaniae	Ensifer sesbaniae CCBAU 65729T	JF834143	100	CL、CFZ、STR、NAL
3-3-10r	OP108728	Rhizosphere	Proteobacteria	Alphaproteobacteria	Rhizobiales	Rhizobiaceae	Ensifer	Ensifer adhaerens	Ensifer adhaerens Casida AT	JNAE01000171	99.85	CL、CTX、STR、CHL、NAL
3-3-5r	OP108730	Rhizosphere	Proteobacteria	Alphaproteobacteria	Rhizobiales	Rhizobiaceae	Ensifer	Ensifer meliloti	Ensifer meliloti LMG 6133T	X67222	99.85	CL、CFZ、CTX、STR、NAL
3-4-3r	OP108736	Rhizosphere	Proteobacteria	Gammaproteobacteria	Pseudomonadales	Pseudomonadaceae	Pseudomonas	Pseudomonas sp.	Pseudomonas sp. A214	LT707062	99.86	CFZ、CTX、CHL、NAL
3-4-4r	OP108737	Rhizosphere	Proteobacteria	Alphaproteobacteria	Sphingomonadales	Sphingomonadaceae	Sphingomonas	Sphingomonas koreensis	Sphingomonas koreensis NBRC 16723T	BCYW01000045	99.18	CL、CTX、STR
3-5-10r	OP108738	Rhizosphere	Proteobacteria	Alphaproteobacteria	Rhodobacterales	Rhodobacteraceae	Paracoccus	Paracoccus marinus	Paracoccus marinus KKL-A5T	AB185957	100	CL、CFZ
3-5-1r	OP108741	Rhizosphere	Proteobacteria	Alphaproteobacteria	Rhizobiales	Phyllobacteriaceae	Phyllobacterium	Phyllobacterium brassicacearum	Phyllobacterium brassicacearum STM 196T	AY785319	99.55	CL
3-5-4r	OP108743	Rhizosphere	Proteobacteria	Alphaproteobacteria	Rhizobiales	Phyllobacteriaceae	Phyllobacterium	Phyllobacterium brassicacearum	Phyllobacterium brassicacearum STM 196T	AY785319	99.55	None
3-5-5r	OP108744	Rhizosphere	Proteobacteria	Betaproteobacteria	Burkholderiales	Comamonadaceae	Variovorax	Variovorax paradoxus	Variovorax paradoxus NBRC 15149T	BCUT01000013	99.86	MEM、AMP、CFZ、STR
3-6-6r	OP108751	Rhizosphere	Proteobacteria	Alphaproteobacteria	Rhizobiales	Rhizobiaceae	Rhizobium	Rhizobium mongolense	Rhizobium mongolense subsp. loessense CGMCC 1.3401T	jgi.1041465	100	CL、AMP、CFZ、CTX、STR、NAL
3-8-91-3r	OP108757	Rhizosphere	Proteobacteria	Alphaproteobacteria	Caulobacterales	Caulobacteraceae	Brevundimonas	Brevundimonas vesicularis	Brevundimonas vesicularis NBRC 12165T	BCWM01000033	99.31	CL、STR、NAL
4-1-3r	OP108762	Rhizosphere	Proteobacteria	Alphaproteobacteria	Rhizobiales	Rhizobiaceae	Pararhizobium	Pararhizobium giardinii	Pararhizobium giardinii H152T	ARBG01000149	100	AMP、CTX、AMK、CHL
4-3-2r	OP108768	Rhizosphere	Proteobacteria	Alphaproteobacteria	Rhizobiales	Phyllobacteriaceae	Phyllobacterium	Phyllobacterium brassicacearum	Phyllobacterium brassicacearum STM 196T	AY785319	99.55	MEM、CL、AMP、CFZ、AMK、CHL、FFC、NAL
4-5-28-20r	OP108771	Rhizosphere	Proteobacteria	Gammaproteobacteria	Lysobacterales	Lysobacteraceae	Pseudoxanthomonas	Pseudoxanthomonas putridarboris	Pseudoxanthomonas putridarboris WD12T	GU908487	98.86	GEN、STR
5-11-91-2r	OP108782	Rhizosphere	Proteobacteria	Alphaproteobacteria	Sphingomonadales	Sphingomonadaceae	Sphingomonas	Sphingomonas glacialis	Sphingomonas glacialis C16yT	GQ253122	98.96	None
5-4-822-14r	OP108784	Rhizosphere	Proteobacteria	Alphaproteobacteria	Sphingomonadales	Sphingomonadaceae	Novosphingobium	Novosphingobium silvae	Novosphingobium silvae FGD1T	MN879401	99.27	MEM、CL、CFZ、CTX、STR、NAL、CIP
5-5-821-22r	OP108785	Rhizosphere	Proteobacteria	Alphaproteobacteria	Sphingomonadales	Sphingomonadaceae	Sphingobium	Sphingobium sp.	Sphingobium sp. SYK-6	AP012222	97.03	CL、CFZ、NAL、CIP
6-4-6r	OP108791	Rhizosphere	Proteobacteria	Alphaproteobacteria	Rhizobiales	Boseaceae	Bosea	Bosea vestrisii	Bosea vaviloviae Vaf-18T	KJ721000	98.1	FFC
6-5-2r	OP108793	Rhizosphere	Proteobacteria	Alphaproteobacteria	Rhizobiales	Nitrobacteraceae	Bradyrhizobium	Bradyrhizobium liaoningense	Bradyrhizobium liaoningense 2281T	AF208513	100	MEM、CL、CFZ、CTX、STR、NAL、CIP
6-5-7r	OP108794	Rhizosphere	Proteobacteria	Alphaproteobacteria	Rhizobiales	Phyllobacteriaceae	Mesorhizobium	Mesorhizobium robiniae	Mesorhizobium robiniae CCNWYC 115T	EU849582	97.98	CL、CFZ、CTX、GEN、STR、TET、NAL
6-5-820-17r	OP108795	Rhizosphere	Proteobacteria	Alphaproteobacteria	Rhizobiales	Nitrobacteraceae	Bradyrhizobium	Bradyrhizobium erythrophlei	Bradyrhizobium erythrophlei CCBAU 53325T	KF114645	99.93	CFZ、NAL
6-5-820-18r	OP108796	Rhizosphere	Proteobacteria	Alphaproteobacteria	Rhizobiales	Phyllobacteriaceae	Mesorhizobium	Mesorhizobium olivaresii	Bradyrhizobium liaoningense 2281T	AF208513	100	CL、CFZ、NAL、CIP
6-5-8r	OP108797	Rhizosphere	Proteobacteria	Alphaproteobacteria	Rhizobiales	Nitrobacteraceae	Bradyrhizobium	Bradyrhizobium liaoningense	Bradyrhizobium liaoningense 2281T	AF208513	100	CFZ、NAL、CIP
6-6-820-16r	OP108799	Rhizosphere	Proteobacteria	Alphaproteobacteria	Rhizobiales	Rhizobiaceae	Rhizobium	Rhizobium alamii	Rhizobium alamii GBV016T	AM931436	99.48	CL、CFZ、STR
6-6-820-18r	OP108800	Rhizosphere	Proteobacteria	Alphaproteobacteria	Sphingomonadales	Sphingomonadaceae	Sphingomonas	Sphingomonas jaspsi	Sphingomonas rhizophila THG-T61T	KY287249	97.94	None
6-6-822-19r	OP108801	Rhizosphere	Proteobacteria	Alphaproteobacteria	Rhizobiales	Nitrobacteraceae	Bradyrhizobium	Bradyrhizobium jicamae	Bradyrhizobium jicamae PAC68T	LLXZ01000092	100	CL、CFZ
6-820-15r	OP108803	Rhizosphere	Proteobacteria	Alphaproteobacteria	Rhizobiales	Rhizobiaceae	Rhizobium	Rhizobium yanglingense	Rhizobium yanglingense SH 22623T	AF003375	99.85	AMP、CFZ
6-822-20r	OP108804	Rhizosphere	Proteobacteria	Alphaproteobacteria	Rhizobiales	Nitrobacteraceae	Bradyrhizobium	Bradyrhizobium lablabi	Bradyrhizobium lablabi CCBAU 23086T	LLYB01000065	99.18	None
7-4-13r	OP108808	Rhizosphere	Proteobacteria	Alphaproteobacteria	Sphingomonadales	Sphingomonadaceae	Sphingomonas	Sphingomonas sp.	Sphingomonas sp. UNC305MFCol5.2	JOOE01000006	98.77	CL、CFZ、CTX
7-7-818-3r	OP108809	Rhizosphere	Proteobacteria	Alphaproteobacteria	Rhizobiales	Rhizobiaceae	Ensifer	Ensifer fredii	Ensifer fredii NBRC 14780T	BJNI01000207	100	MEM、CL、STR
